# Supplementary material for: A New Methodology to Associate SNPs with Human Diseases According to Their Pathway Related Context
Source: PLoS One. 2011 Oct 25;6(10):e26277. doi: 10.1371/journal.pone.0026277 (PMC3201947; doi:10.1371/journal.pone.0026277)
Supplement: Table S1 — Complete list of drug target genes for RA, downloaded from Pharmaccogenomics Knowledge Base website is shown in Table S1. (TXT) [file pone.0026277.s001.txt]

Complete list of drug target genes, downloaded from Pharmaccogenomics Knowledge Base website

ABCB1
ABCC2
ABCG2
ADA
ADORA1
ADORA2A
ADORA2B
ADORA3
AMPD1
ANPEP
APP
ATIC
C18orf56
C5
C9orf72
CD14
CD33
CLCN6
CYP1A2
CYTSA
DHFR
DHODH
DUSP1
FAM3C
FCGR2B
FCGR3A
FOLR1
FPGS
GBP6
GGH
HLA-DRB1
HLA-G
HPRT1
HRB
IKBKAP
IL1B
IL1RN
IL2
IL21 	
IL2RA 	
IL2RB 	
IL6
IL8RA
IL8RB
ITGAX
ITGB2
ITPA
KIAA1109
KIF5A 	
KRT20 	
LASS6
LTA
MAP3K1
MAP3K14 	
MOBKL2B
MTHFD1 	
MTHFR 	
MTR 	
MTRR 	
NAT2 	
NP 	
NT5E 	
PECAM1 	
PKD1L3 	
PON1 	
PPAT 	
PPP1R9A 	
PTPN22 	
RFC1 	
SAA1 	
SHMT1 	
SLC19A1 	
SLC22A4 	
SPP1 	
STAT4 	
TANK 	
TLR4 	
TMEM45A 	
TNF 	
TNFRSF1B 	
TNFSF13B 	
TRAF1
TYMS
