# Supplementary material for: A New Methodology to Associate SNPs with Human Diseases According to Their Pathway Related Context
Source: PLoS One. 2011 Oct 25;6(10):e26277. doi: 10.1371/journal.pone.0026277 (PMC3201947; doi:10.1371/journal.pone.0026277)
Supplement: Table S2 — Complete list of the KEGG functional enrichment of drug target genes for RA is shown in Table S2. (TXT) [file pone.0026277.s002.txt]

KEGG Mapper search results for drug target genes, downloaded from Pharmaccogenomics Knowledge Base website

# ko04060 Cytokine-cytokine receptor interaction (11)
ko:K04519 IL1B; interleukin 1, beta ko:K05429 IL2; interleukin 2 ko:K05434 IL21; interleukin 21 ko:IL2RA ko:K05069 IL2RB; interleukin 2 receptor beta ko:K05405 IL6; interleukin 6 ko:IL8RA ko:IL8RB ko:LTA ko:TNFRSF1B ko:TNFSF13B

# ko04630 Jak-STAT signaling pathway (6)
ko:K05429 IL2; interleukin 2 ko:K05434 IL21; interleukin 21 ko:IL2RA ko:K05069 IL2RB; interleukin 2 receptor beta ko:K05405 IL6; interleukin 6 ko:K11222 STAT4; signal transducer and activator of transcription 4

# ko04640 Hematopoietic cell lineage (6)
ko:K11140 ANPEP; aminopeptidase N [EC:3.4.11.2] ko:K04391 CD14; CD14 antigen ko:CD33 ko:K04519 IL1B; interleukin 1, beta ko:IL2RA ko:K05405 IL6; interleukin 6

# ko05144 Malaria (5)
ko:K04519 IL1B; interleukin 1, beta ko:K05405 IL6; interleukin 6 ko:K06464 ITGB2; integrin beta 2 ko:PECAM1 ko:K10160 TLR4; toll-like receptor 4

# ko05146 Amoebiasis (5)
ko:K04391 CD14; CD14 antigen ko:K04519 IL1B; interleukin 1, beta ko:K05405 IL6; interleukin 6 ko:K06464 ITGB2; integrin beta 2 ko:K10160 TLR4; toll-like receptor 4

# ko04620 Toll-like receptor signaling pathway (5)
ko:K04391 CD14; CD14 antigen ko:K04519 IL1B; interleukin 1, beta ko:K05405 IL6; interleukin 6 ko:SPP1 ko:K10160 TLR4; toll-like receptor 4

# ko04144 Endocytosis (4)
ko:IL2RA ko:K05069 IL2RB; interleukin 2 receptor beta ko:IL8RA ko:IL8RB

# ko04672 Intestinal immune network for IgA production (4)
ko:K05429 IL2; interleukin 2 ko:K05405 IL6; interleukin 6 ko:MAP3K14 ko:TNFSF13B

# ko04010 MAPK signaling pathway (4)
ko:K04391 CD14; CD14 antigen ko:K04519 IL1B; interleukin 1, beta ko:MAP3K1 ko:MAP3K14

# ko05142 Chagas disease (4)
ko:K04519 IL1B; interleukin 1, beta ko:K05429 IL2; interleukin 2 ko:K05405 IL6; interleukin 6 ko:K10160 TLR4; toll-like receptor 4

# ko01100 Metabolic pathways (4)
ko:K11140 ANPEP; aminopeptidase N [EC:3.4.11.2] ko:K07409 CYP1A2; cytochrome P450, family 1, subfamily A, polypeptide 2 [EC:1.14.14.1] ko:K00254 DHODH; dihydroorotate dehydrogenase [EC:1.3.5.2] ko:K01519 ITPA; nucleoside-triphosphate pyrophosphatase [EC:3.6.1.19]

# ko04145 Phagosome (4)
ko:K04391 CD14; CD14 antigen ko:FCGR2B ko:K06464 ITGB2; integrin beta 2 ko:K10160 TLR4; toll-like receptor 4

# ko04080 Neuroactive ligand-receptor interaction (4)
ko:K04265 ADORA1; adenosine A1 receptor ko:K04266 ADORA2A; adenosine receptor A2a ko:K04267 ADORA2B; adenosine receptor A2b ko:K04268 ADORA3; adenosine A3 receptor

# ko04810 Regulation of actin cytoskeleton (3)
ko:K04391 CD14; CD14 antigen ko:K06462 ITGAX; integrin alpha X ko:K06464 ITGB2; integrin beta 2

# ko04940 Type I diabetes mellitus (3)
ko:K04519 IL1B; interleukin 1, beta ko:K05429 IL2; interleukin 2 ko:LTA

# ko05120 Epithelial cell signaling in Helicobacter pylori infection (3)
ko:IL8RA ko:IL8RB ko:MAP3K14

# ko02010 ABC transporters (3)
ko:K05658 ABCB1; ATP-binding cassette, subfamily B (MDR/TAP), member 1 ko:K05666 ABCC2; ATP-binding cassette, subfamily C (CFTR/MRP), member 2 ko:K05681 ABCG2; ATP-binding cassette, subfamily G (WHITE), member 2

# ko04976 Bile secretion (3)
ko:K05658 ABCB1; ATP-binding cassette, subfamily B (MDR/TAP), member 1 ko:K05666 ABCC2; ATP-binding cassette, subfamily C (CFTR/MRP), member 2 ko:K05681 ABCG2; ATP-binding cassette, subfamily G (WHITE), member 2

# ko04380 Osteoclast differentiation (3)
ko:FCGR2B ko:K04519 IL1B; interleukin 1, beta ko:MAP3K14

# ko05140 Leishmaniasis (3)
ko:K04519 IL1B; interleukin 1, beta ko:K06464 ITGB2; integrin beta 2 ko:K10160 TLR4; toll-like receptor 4

# ko05332 Graft-versus-host disease (3)
ko:K04519 IL1B; interleukin 1, beta ko:K05429 IL2; interleukin 2 ko:K05405 IL6; interleukin 6

# ko05150 Staphylococcus aureus infection (3)
ko:K03994 C5; complement component 5 ko:FCGR2B ko:K06464 ITGB2; integrin beta 2

# ko05020 Prion diseases (3)
ko:K03994 C5; complement component 5 ko:K04519 IL1B; interleukin 1, beta ko:K05405 IL6; interleukin 6

# ko04062 Chemokine signaling pathway (2)
ko:IL8RA ko:IL8RB

# ko04670 Leukocyte transendothelial migration (2)
ko:K06464 ITGB2; integrin beta 2 ko:PECAM1

# ko04660 T cell receptor signaling pathway (2)
ko:K05429 IL2; interleukin 2 ko:MAP3K14

# ko04210 Apoptosis (2)
ko:K04519 IL1B; interleukin 1, beta ko:MAP3K14

# ko04020 Calcium signaling pathway (2)
ko:K04266 ADORA2A; adenosine receptor A2a ko:K04267 ADORA2B; adenosine receptor A2b

# ko05130 Pathogenic Escherichia coli infection (2)
ko:K04391 CD14; CD14 antigen ko:K10160 TLR4; toll-like receptor 4

# ko05010 Alzheimer's disease (2)
ko:K04520 APP; amyloid beta (A4) protein ko:K04519 IL1B; interleukin 1, beta

# ko05322 Systemic lupus erythematosus (2)
ko:K03994 C5; complement component 5 ko:FCGR2B

# ko05200 Pathways in cancer (2)
ko:K05405 IL6; interleukin 6 ko:K03172 TRAF1; TNF receptor-associated factor 1

# ko04270 Vascular smooth muscle contraction (2)
ko:K04266 ADORA2A; adenosine receptor A2a ko:K04267 ADORA2B; adenosine receptor A2b

# ko00240 Pyrimidine metabolism (2)
ko:K00254 DHODH; dihydroorotate dehydrogenase [EC:1.3.5.2] ko:K01519 ITPA; nucleoside-triphosphate pyrophosphatase [EC:3.6.1.19]

# ko04622 RIG-I-like receptor signaling pathway (2)
ko:MAP3K1 ko:K12650 TANK; TRAF family member-associated NF-kappa-B activator

# ko04623 Cytosolic DNA-sensing pathway (2)
ko:K04519 IL1B; interleukin 1, beta ko:K05405 IL6; interleukin 6

# ko04514 Cell adhesion molecules (CAMs) (2)
ko:K06464 ITGB2; integrin beta 2 ko:PECAM1

# ko04621 NOD-like receptor signaling pathway (2)
ko:K04519 IL1B; interleukin 1, beta ko:K05405 IL6; interleukin 6

# ko00982 Drug metabolism - cytochrome P450 (1)
ko:K07409 CYP1A2; cytochrome P450, family 1, subfamily A, polypeptide 2 [EC:1.14.14.1]

# ko00790 Folate biosynthesis (1)
ko:K01307 GGH; gamma-glutamyl hydrolase [EC:3.4.19.9]

# ko00380 Tryptophan metabolism (1)
ko:K07409 CYP1A2; cytochrome P450, family 1, subfamily A, polypeptide 2 [EC:1.14.14.1]

# ko04650 Natural killer cell mediated cytotoxicity (1)
ko:K06464 ITGB2; integrin beta 2

# ko04722 Neurotrophin signaling pathway (1)
ko:MAP3K1

# ko05014 Amyotrophic lateral sclerosis (ALS) (1)
ko:TNFRSF1B

# ko00232 Caffeine metabolism (1)
ko:K07409 CYP1A2; cytochrome P450, family 1, subfamily A, polypeptide 2 [EC:1.14.14.1]

# ko05330 Allograft rejection (1)
ko:K05429 IL2; interleukin 2

# ko00983 Drug metabolism - other enzymes (1)
ko:K01519 ITPA; nucleoside-triphosphate pyrophosphatase [EC:3.6.1.19]

# ko00980 Metabolism of xenobiotics by cytochrome P450 (1)
ko:K07409 CYP1A2; cytochrome P450, family 1, subfamily A, polypeptide 2 [EC:1.14.14.1]

# ko00830 Retinol metabolism (1)
ko:K07409 CYP1A2; cytochrome P450, family 1, subfamily A, polypeptide 2 [EC:1.14.14.1]

# ko04120 Ubiquitin mediated proteolysis (1)
ko:MAP3K1

# ko04666 Fc gamma R-mediated phagocytosis (1)
ko:FCGR2B

# ko00230 Purine metabolism (1)
ko:K01519 ITPA; nucleoside-triphosphate pyrophosphatase [EC:3.6.1.19]

# ko04614 Renin-angiotensin system (1)
ko:K11140 ANPEP; aminopeptidase N [EC:3.4.11.2]

# ko03430 Mismatch repair (1)
ko:K10754 RFC1; replication factor C subunit 1

# ko05410 Hypertrophic cardiomyopathy (HCM) (1)
ko:K05405 IL6; interleukin 6

# ko05416 Viral myocarditis (1)
ko:K06464 ITGB2; integrin beta 2

# ko00591 Linoleic acid metabolism (1)
ko:K07409 CYP1A2; cytochrome P450, family 1, subfamily A, polypeptide 2 [EC:1.14.14.1]

# ko03420 Nucleotide excision repair (1)
ko:K10754 RFC1; replication factor C subunit 1

# ko05320 Autoimmune thyroid disease (1)
ko:K05429 IL2; interleukin 2

# ko05145 Toxoplasmosis (1)
ko:K10160 TLR4; toll-like receptor 4

# ko04912 GnRH signaling pathway (1)
ko:MAP3K1

# ko05222 Small cell lung cancer (1)
ko:K03172 TRAF1; TNF receptor-associated factor 1

# ko03030 DNA replication (1)
ko:K10754 RFC1; replication factor C subunit 1

# ko00480 Glutathione metabolism (1)
ko:K11140 ANPEP; aminopeptidase N [EC:3.4.11.2]

# ko04920 Adipocytokine signaling pathway (1)
ko:TNFRSF1B

# ko04610 Complement and coagulation cascades (1)
ko:K03994 C5; complement component 5

# ko04510 Focal adhesion (1)
ko:SPP1

# ko04512 ECM-receptor interaction (1)
ko:SPP1
