# Supplementary material for: A New Methodology to Associate SNPs with Human Diseases According to Their Pathway Related Context
Source: PLoS One. 2011 Oct 25;6(10):e26277. doi: 10.1371/journal.pone.0026277 (PMC3201947; doi:10.1371/journal.pone.0026277)
Supplement: Table S3 — List of 25 drug target genes that are found to be associated with RA when all the genes in the identified KEGG pathways are considered. (TXT) [file pone.0026277.s003.txt]

The following 14 genes out of 83 RA-specific drug target genes were identified using GWAS results only:

ABCB1, ADA, ADORA1, APP, ATIC, CYTSA, DHODH, HLA-G, IKBKAP, IL1RN, ITGB2, LASS6, MOBKL2B, TRAF1


The following 25 genes out of 83 RA-specific drug target genes were identified with pathway-oriented analysis:

ADORA1, ADORA2A, ADORA2B, ADORA3, ANPEP, APP, C5, CD14, CD33, DUSP1, FCGR2B, FCGR3A, FOLR1, HLA-DRB1, HLA-G, IL1B, IL2, IL6, IL8RA, IL8RB, ITGAX, ITGB2, LTA, MAP3K1, TRAF1
